# Supplementary material for: B-Box Transcription Factor FaBBX22 Promotes Light-Induced Anthocyanin Accumulation in Strawberry (Fragaria × ananassa)
Source: Int J Mol Sci. 2022 Jul 14;23(14):7757. doi: 10.3390/ijms23147757 (PMC9316111; doi:10.3390/ijms23147757)
Supplement: Supplementary file 1 [file ijms-23-07757-s001.zip › Table S1.xlsx]

## Sheet: Sheet1
Table S1. Lists of all primers used in this study
Gene Name	Forward Primer (5'-3')	Reverse Primer (5'-3')	Usage
BBX22-Clone	AACGAAACCGACTGAAAGAAAATACC	TATGTATTGGTTTGTGCTTATAAGAGC	Gene cloning
BBX22-EGFP	AGTGGTGATAGGGCCCGGATCCATGAAGATACAGTGTAACGTG	GTGATTTTTGCGGACTCTAGATTATAGTTGCCTACGACGTTTTG	Subcelluar localization
35S-BBX22	AAGCTTATCGATACCGTCGACATGAAGATACAGTGTAACGTGTGCG	TTGTAGTCACGCGTGACTAGTAGTTGCCTACGACGTTTTGAGAC	Overexpression vector
BD-BBX22	TGGCCATGGAGGCCGAATTCATGAAGATACAGTGTAACGT	GCGGCCGCTGCAGGTCGACGTAGTTGCCTACGACGTTTTG	Transcriptional activation
AD-BBX22	GCCATGGAGGCCAGTGAATTCATGAAGATACAGTGTAACGTGTGCG	CAGCTCGAGCTCGATGGATCCTTATAGTTGCCTACGACGTTTTGAG	Y2H
D20A1	TGCTCTGCTGCGCCGCCGAG	CAGCTCGAGCTCGATGGATCCTTATAGTTGCCTACGACGTTTTGAG	Y2H(D20A)
D20A2	CTCGGCGGCGCAGCAGAGCA	AGAAAGGTCGAATTGGGTACCGC	Y2H(D20A)
D70A1	TTCTTCTGCTTGGAGGCTAGGGC	CAGCTCGAGCTCGATGGATCCTTATAGTTGCCTACGACGTTTTGAG	Y2H(D70A)
D70A2	GCCCTAGCCTCCAAGCAGAAGAA	AGAAAGGTCGAATTGGGTACCGC	Y2H(D70A)
D79A1	CTATGTAGGAAGTGCGCTGTTGC	CAGCTCGAGCTCGATGGATCCTTATAGTTGCCTACGACGTTTTGAG	Y2H(D79A)
D79A2	GCAACAGCGCACTTCCTACATAG	AGAAAGGTCGAATTGGGTACCGC	Y2H(D79A)
BBX22-nYFP	AATTACAGGTACCCGGGGATCCATGAAGATACAGTGTAACGTGTGCG	TGCTCACCATACCGCCGTCGACGTTGCCTACGACGTTTTGAGAC	BIFC
HY5-cYFP	ACAGGTACCCGGGGATCCATGTTGCAAGACCAAGCCACGA	CTGCACGCTGCCACCGCCGTCGACAGATCCCTCGGCATTTGC	BIFC
qFaBBX22	ATCGTCTAAGGCTGACTGCG	CCTGAGGATGTAGGTGGGGA	qPCR
qFaPAL	TTGAAGCTCATGTCTTCCAC	CAAGTTCTCCTCCAAATG	qPCR
qFaCHS	GCTGTCAAGGCCATTAAGGA	GAGCAAACAACGAGAACACG	qPCR
qFaCHI1	TACACTGATGCAGAAGCGAAAG	GAAGCCAATCGTCAATGATCCA	qPCR
qFaANS	GAAGTGCGTACCCAACTCCATCGT	ACCTTCTCCTTGTTGACGAGCCC	qPCR
qFaF3'H	ACGTCGACATGTTGACCACTCT	TCGCGCTAACATATGAGGGT	qPCR
qFaDFR1	CAAAACTCTAGCCGAGCAAGCA	GTGAGTGGTGAAAGTCCAGAT	qPCR
qFaRAP	CAAGTTCCAGCAATCGAAGA	TGGGAAGGATCACAAGTTGA	qPCR
qFaUFGT1	GTCATTGCAGGAATGTCGAA	GAGTTGATGAAAACTGCGGT	qPCR
qACTIN	CCGGGTTTGCTGGAGATGAT	CTTTTGGATTGAGCCTCGTC	qPCR
qAtCHS	AGCTGATGGACCTGCAGGCATCTTGGC	TGCATGTGACGTTTCCGAATTGTCGAC	qPCR
qAtCHI	ATGTCTTCATCCAACGCCTGCGCC	GACGGTGAAGATCACGAATTTACC	qPCR
qAtF3H	ATGGCTCCAGGAACTTTGACTGAGCTA	GATCTGACGGCAGATCTCTCCTCTTTT	qPCR
qAtDFR	ATGGTTAGTCAGAAAGAGACCGTGTGTG	CGTTTCGCAAATCAAGAAGATGTTGTAC	qPCR
qAtLDOX	TGGGTCACTGCAAAATGTGT	CGGAGACTCAACACTCACCA	qPCR
qAtPP2A	TATCGGATGACGATTCTTCGTGCAG	GCTTGGTCGACTATCGGAATGAGAG	qPCR
